# Supplementary material for: Polydatin-Mediated Inhibition of HSP90α Disrupts NLRP3 Complexes and Alleviates Acute Pancreatitis
Source: Research (Wash D C). 2024 Dec 17;7:0551. doi: 10.34133/research.0551 (PMC11651664; doi:10.34133/research.0551)
Supplement: Supplementary 1 — Figs. S1 to S13 [file research.0551.f1.zip]

Archive with 6 entries (6 files):
- Supplementary Fig 1.ai
- Supplementary Fig 2.ai
- Supplementary fig 2024-11-15.docx
- Supplementary Fig 3.ai
- Supplementary Fig 5.ai
- Supplementary Fig 6.ai
